# Supplementary material for: Clearance of HIV infection by selective elimination of host cells capable of producing HIV
Source: Nat Commun. 2020 Aug 13;11:4051. doi: 10.1038/s41467-020-17753-w (PMC7426846; doi:10.1038/s41467-020-17753-w)
Supplement: Supplementary file 3 — Source Data [file 41467_2020_17753_MOESM3_ESM.xlsx]

## Sheet: Source Data
Source Data for:
Clearance of HIV Infection by Selective Elimination of Host Cells Capable of Producing HIV
Min Li, Wei Liu, Tonya Bauch, Edward A. Graviss, Roberto C. Arduino, Jason T. Kimata, Min Chen, and Jin Wang
This file conains Source data for Figures 1-7 and Supplementary Figurs 1 and 3-9.

## Sheet: Source Data Figure 1
Fig. 1a	Control	Atg7siRNA
	10.3	4.86
	14.9	3.78
	17.9	4.35
Fig. 1b	Control	SAR405	CQ		No virus		HIV-1
	22.1	2.84	5.38		-	SAR405	-	SAR405
	17	7.13	2.23		9	0	2	0
	13.5	4.12	6.29		9	0	2	0
					6	0	2	0
					7	0	4	0
					6	0	5	0
					2	0	9	0
					3	0	7	0
					7	0	4	0
					4	0	2	0
					5	0	6	0
					2	0	5	0
					14	0	4	0
					5	0	10	0
					2	0	9	0
					4	0	7	0
					1	0	6	0
					1	0	2	0
					1	0	2	0
					1	0	2	0
					3	0	4	0
					5	0	1	0
					4	0	8	0
					2	0	3	0
					8	0	3	0
					10	0	1	0
					7	0	3	0
					3	0	8	0
					3	0	2	0
					2	0	2	0
					2	0	5	0
Fig. 1c	R/U5	Control siRNA			Atg7 siRNA
	3h	1.0408	0.85411	1.13327	1.14116	1.21799	0.88672
	6h	1.67018	2.27995	2.78532	2.02301	2.5149	2.03758
	12h	2.33108	3.13616	4.29387	4.1612	4.54727	3.21235
	24h	4.86689	5.43771	6.32789	6.35327	6.30939	5.27652
	48h	6.55229	7.02	4.2875	5.76971	5.80985	6.03789
	R/U5	Control siRNA			Atg7 siRNA
	3h	1.08003	0.84031	1.11776	1.15389	2.11037	0.72736
	24h	2.3473	1.59218	2.27896	2.16896	1.86219	2.32534
	48h	4.04723	5.58645	5.78773	4.45393	5.17951	5.37343
Fig. 1d	LTR-gag	Control siRNA			Atg7 siRNA
	3h	0.953629	1.04863	1.01	1.18222	1.28298	1.03829
	6h	1.35943	0.680657	1.17939	1.91388	1.49433	1.52934
	12h	3.59004	1.14235	2.27681	3.22657	2.76638	2.57632																	4.9	2.2	8.3	9.7
	24h	183.546	144.307	157.299	164.563	196.652	157.936
	48h	288.015	213.338	279.057	287.317	264.936	279.632
	LTR-gag	Control siRNA			Atg7 siRNA
	3h	0.52214	0.4788	1.79803	1.03	0.67666	0.95979
	24h	7.81096	5.74577	8.89657	7.43845	7.17512	7.03057
	48h	11.703	8.82993	12.484	12.342	10.8381	11.4845
		HIV				HIV
Fig. 1e	Uninfected	Control siRNA	Atg7siRNA		Uninfected	Control	IDB
	ND	13.0222	11.5072		ND	73.5676	69.6957
	ND	11.6722	12.8508		ND	96.4027	96.2691
	ND	12.459	15.654		ND	107.413	114.592
Fig. 1f	Control	SAR405	IDB	IDB+SAR405
	ND	ND	2667.98	1130.31
	ND	ND	2632.18	1281.35
	ND	ND	1247.79	4125.74
	Control	Atg7siRNA	IDB	IDB+Atg7siRNA
	ND	ND	3498.63	3871.99
	ND	ND	1582.66	1699.25
	ND	ND	3751.03	2558.45
Fig. 1g	Control	SAR405	IDB	IDB+SAR405
	ND	ND	39.1858	36.5431
	ND	ND	48.5961	83.9156
	ND	ND	37.3665	26.8924
	ND	ND	66.6516	44.6036
	ND	ND	21.1283	38.7427
Fig. 1h		No virus			HIV-1
	Control	Control	SAR405	CQ	Control	SAR405	CQ
		5.7	3.4	6.5	11.3	11.5	2.2
		11.1	4.5	8.8	2.9	9.9	8.3
		7.2	7.3	6.7	10.5	4.9	9.7
		No virus			HIV-1
	IDB	Control	SAR405	CQ	Control	SAR405	CQ
		11.4	12.4	6.8	20.3	67.2	52.2
		3.9	4.7	9.7	30.5	59.9	48.3
		6.2	6.8	12.1	30.7	59.2	69.7
Fig. 1i		No virus			HIV-1
	Control	Control	SAR405	CQ	Control	SAR405	CQ
		2.3	3.6	7.1	6.5	5.5	2.1
		3.5	3.3	1.5	5.1	7.7	6.6
		6.9	5.4	2.2	6.3	3.1	8.2
	IDB	1.4	1.8	1.7	16	55.2	57.3
		2.2	3.3	2.9	17.3	47.9	47.1
		3.3	2.2	1.2	25.3	63.1	39.4

## Sheet: Source Data Figure 2
Fig. 2a
Fig. 2c	No virus
	-	ABT	SAR405	ABT+SAR	CQ	ABT+CQ
	10.9	12.5	10.1	14.5	10.8	11
	9.7	13.4	14.7	15.5	11.7	17.1
	9.1	13.2	13	16.1	13.3	15.5
	HIV
	54	86.8	76.9	98.5	68	95.8
	54.5	83	70.2	91.6	62.6	94.4
	49.4	84.3	74.4	90.3	67.7	90.7
Fig. 2d	% Killing of p24+ cells
	-	ABT	SAR405	ABT+SAR	CQ	ABT+CQ
	-2.6	72.1	40.5	99	29	86
	-1	67.3	30.2	96	27.6	94.9
	3.6	70.8	39.1	89.9	38	87.7
	% P24+ cells remaining
	-	ABT	SAR405	ABT+SAR	CQ	ABT+CQ
	102.6	27.9	59.5	1	71	14
	101	32.7	69.8	4	72.4	5.1
	96.4	29.2	60.9	10.1	62	12.3
Fig. 2e	Control		IDB		IDB+ABT263		IDB+SAR405		IDB+ABT+SAR
	HIV-1-	HIV-1+	HIV-1-	HIV-1+	HIV-1-	HIV-1+	HIV-1-	HIV-1+	HIV-1-	HIV-1+
	4.19	10.8	7.94	17	5.07	31.6	9.6	27.3	9.08	54.9
	6.23	9	6.84	19.9	10	26	11.3	32.8	10.7	62.9
	5.92	11.1	8.85	22.8	9.76	30.6	10.1	29.3	9.64	61.3

## Sheet: Source Data Figure 3
Fig. 3d		SECH
		1201	1202	1203	1204	1205	1206	1207	1208	1209	1210	1211	1212	1213	1214	1215	1216
	Cycle 0	175.245	218.212	344.902	117.352	559.655	202.89	329.93	ND	107.321	102.722	61.4559	190.535	114.759	88.31	93.6941	ND
	5	18475.4	26050.4	12901.7	4909.18	18871.2	21927.7	8607.99	16775.8	16594.3	3520.65	6574.18	19893.8	4413.21	7344.57	11838.9	2173.26
	12	2309.42	3535.97	777.125		2221.09	1316.39	3232.25	2074.29	2074.29			491.647	1524.28		706.48	749.553
	14	347.099	181.044	240.001	375.634	155.517	122.989	186.489	292.134	209.554	137.234	53.4906	404.431	558.697	224.807	459.449	79.75
	25	4.57875	12.095	9.05875	39.1556	7.30938	6.735	5.09563	2.32063	12.4138	ND	3.12	4.61625	34.2275	30.3912	39.0375	ND
	32				7.67					3.6	ND	ND	8.66	7.13	7.61	7.42	ND
	38	6.18	ND	ND		3.5	7.05	ND	ND
	40	1.32	ND	ND	2.8	2.6	1.53	ND	ND	1.93	ND	ND	ND	ND	ND	2.8	ND
Fig. 3e		ART
		1217	1218	1219	1220	1221	1222
	Cycle 0	75.8949	10.6024	11.0391	106.696	102.905	21.7488
	5	3.27506		1.66747		5.60705
	8	2.42562	2.3552	3.33493	4.4348	3.0377	2.86878
	14	3.76016	4.46758	1.64077	1.56917	2.89258	0.961102
	32	2.55711	3.15099	1.2786	5.20239	1.26153	1.39077
	40	2.87576	ND	0.999146	5.16981	3.57516	2.42324
Fig. 3f		Spleen			Bone marrow
		1222	1216		1222	1216
		1946.28	ND		615.41	ND
		1123.46	ND		2704.18	ND
		2610.49	ND		734.19	ND
Fig. 3g		Spleen			Bone marrow
		1222	1216		1222	1216
		975	ND		102.899	ND
		735.014	ND		226.23	ND
		657.01	ND		157.01	ND

## Sheet: Source Data Figure 4
Fig. 4a	SECH																ART
	Mouse ID	1201	1202	1203	1205	1206	1208	1210	1211	1204	1207	1209	1214	1212	1215	1213	1217	1218	1219	1220	1221
	Before	1.32	ND	ND	2.8	1.53	ND	ND	ND	2.8	ND	1.93	ND	ND	2.8	ND	2.87576	ND	0.999146	5.16981	3.57516
	After	ND	ND	ND	ND	ND	ND	ND	ND	4627.65	15636.9	42130.6	38796.3	169323	15687.5	7038.78	1912.37	18892.4	1829.97	21001.3	24180.6
Fig. 4b	SECH
	1201 SP	1201 BM	1202 SP	1202 BM	1203 SP	1203 BM	1205 SP	1205 BM	1206 SP	1206 BM	1208 SP	1208 BM	1210 SP	1210 BM	1211 SP	1211 BM	1204 SP	1204 BM	1207 SP	1207 BM	1209 SP	1209 BM	1212 SP	1212 BM	1213 SP	1213 BM	1214 SP	1214 BM	1215 SP	1215 BM
	ND	ND	ND	ND	ND	ND	ND	ND	ND	ND	ND	ND	ND	ND	ND	ND	512.21	49.6	392.35	2.91	94.26	101.63	861.23	260.66	783.92	367.3	867.3	182.77	555.01	378.97
	ND	ND	ND	ND	ND	ND	ND	ND	ND	ND	ND	ND	ND	ND	ND	ND	405.22	76.26	586.16	94.98	82.03	224.44	814.88	337.12	821.73	446.01	773.38	138.32	521.73	581.57
	ND	ND	ND	ND	ND	ND	ND	ND	ND	ND	ND	ND	ND	ND	ND	ND	413.9	224.47	463.69	5.56	121.94	116.85	858.17	299.98	801.04	294.26	691.16	154.02	479.5	397.87
	ART
	1217 SP	1217 BM	1218 SP	1218 BM	1219 SP	1219 BM	1220 SP	1220 BM	1221 SP	1221 BM
	91.06	13.58	250.16	299.24	71.63	87.16	347.03	87.9	9.57	546.61
	102.97	17.8	262.28	326.55	47.38	132.1	245.38	102.69	18.57	522.36
	54.3	63.65	254.3	273.38	42.46	179.99	168.82	184.56	26.3	534.31
Fig. 4c	Adoptive transfer of spleen cells
	ART					SECH HIV+								SECH HIV-
	Mouse ID	1220	1221	1217		1204	1207	1209	1212	1213	1214	1215		1201	1202	1203	1205	1206	1208	1210	1211
		722.499	965.553	537.671		686.594	1177.45	1196.07	472.812	805.944	714.52	723.59		ND	ND	ND	ND	ND	ND	ND	ND
	Adoptive transfer of BM cells
	ART					SECH HIV+								SECH HIV-
	Mouse ID	1220	1221	1217	.	1204	1207	1209	1212	1213	1214	1215	.	1201	1202	1203	1205	1206	1208	1210	1211
		906.101	697.268	342.283		480.913	761.074	458.269	802.356	822.759	457.609	420.187		ND	ND	ND	ND	ND	ND	ND	ND

## Sheet: Source Data Figure 5
Fig. 5a		SECH																							ART
		1301	1302	1303	1304	1305	1306	1307	1308	1309	1310	1311	1312	1313	1314	1315	1316	1317	1318	1319	1320	1321	1322	1323	1324	1325	1326	1327
	Cycle 0	72.3314	54.0068	32.6022	39.1812	25.2334	112.485	27.558	22.1729	ND	182.043	ND	13.7723	ND	38.2668	26.0759	214.147	144.629	15.9728	50.368	45.9261	17.4964	24.167	78.201	131.984	29.5133	21.0189	149.065
	5	38889.1	72470.3	16692.3	54179.6	7709.58	4525.04	2555.55	5354.38	7975.31	11817	19676.8	68042.7	29725.8	72841.4	12919.5	106221	346185	27695.4	25788.4	32283.2	8958.14	12373.5	40038.9	3.17582	1.9643	3.35891	4.28864
	15	212.727	218.531	253.704	312.767	219.577	171.877	182.548	394.983	42.2356	252.149	133.224	54.8255	31.6389	22.2483	15.3145	26.8498	20.7063	211.709	100.729	149.267	15.829	344.977	14.6858	6.86422	1.636	2.56716	4.33657
	30	4.53586	7.30875	14.3588	11.26	12.0925	2.28125	19.8337	4.27	ND	6.0575	5.13023	3.71469	ND	ND	ND	ND	ND	7.06078	ND	3.45766	ND	ND	ND	ND	1.13642	9.20693	5.10874
	35	ND	3.5	2.85	4.38	4.17	1.73	ND	4.37	ND	1.61	ND	ND	ND	ND	ND	ND	ND	ND	ND	ND	ND	ND	ND	ND	1.70463	6.13601	2.0435
Fig. 5b		Withdrawal of SECH (No JQ1)									Withdrawal of SECH (+ JQ1)
		1301	1302	1303	1304	1305	1308	1306	1307	1309	1310	1311	1312	1313	1314	1315	1316	1319	1320	1321	1323	1317	1318	1322
	Before	ND	3.5	2.85	4.38	4.17	4.37	1.73	ND	ND	1.61	ND	ND	ND	ND	ND	ND	ND	ND	ND	ND	ND	ND	ND
	After	1764.39	2088.93	2817.49	2672.35	1901.09	2320.76	ND	ND	ND	ND	ND	ND	ND	ND	ND	ND	ND	ND	ND	ND	1605.86	1744.1	2395.59
Fig. 5c	ART								SECH (No JQ1)
	1324 SP	1324 BM	1325 SP	1325 BM	1326 SP	1326 BM	1327 SP	1327 BM	1306 SP	1306 BM	1307 SP	1307 BM	1309 SP	1309 BM	1310 SP	1310 BM	1301 SP	1301 BM	1302 SP	1302 BM	1303 SP	1303 BM	1304 SP	1304 BM	1305 SP	1305 BM	1308 SP	1308 BM
	28.27	813.16	4.48	20.15	513.23	29.46	57.22	216.04	ND	ND	ND	ND	ND	ND	ND	ND	97.63	5.18	23.38	20.5	154.48	32.73	147.38	14.39	10.91	437.54	125.25	59.57
	23.84	640.46	8.24	23.66	447.59	37.05	61.44	183.01	ND	ND	ND	ND	ND	ND	ND	ND	23.7	4.29	14.6	16	152.76	2.34	172.96	13.37	4.34	432.48	105.67	35.96
	147.73	628.76	9.43	24.82	514.81	45.13	50.19	106.76	ND	ND	ND	ND	ND	ND	ND	ND	16.99	3.46	66.78	20.54	141.69	4.87	112.21	8.17	9.01	713.76	170.19	7.43
	SECH (+ JQ1)
	1311 SP	1311 BM	1312 SP	1312 BM	1313 SP	1313 BM	1314 SP	1314 BM	1315 SP	1315 BM	1316 SP	1316 BM	1319 SP	1319 BM	1320 SP	1320 BM	1321 SP	1321 BM	1323 SP	1323 BM	1317 SP	1317 BM	1318 SP	1318 BM	1322 SP	1322 BM
	ND	ND	ND	ND	ND	ND	ND	ND	ND	ND	ND	ND	ND	ND	ND	ND	ND	ND	ND	ND	588.176	179.568	289.241	42.7442	35.1897	59.8208
	ND	ND	ND	ND	ND	ND	ND	ND	ND	ND	ND	ND	ND	ND	ND	ND	ND	ND	ND	ND	744.115	178.408	198.082	56.6233	42.428	31.7112
	ND	ND	ND	ND	ND	ND	ND	ND	ND	ND	ND	ND	ND	ND	ND	ND	ND	ND	ND	ND	573.384	194.958	372.758	57.3963	51.9501	31.5355
Fig. 5d	Adoptive transfer of spleen cells
	SECH (No JQ1) HIV+					SECH (No JQ1) HIV-					SECH (+ JQ1) HIV+				SECH (+ JQ1) HIV-
	Mouse ID	1303	1304	1308		1306	1307	1309	1310		1317	1318	1322		1311	1312	1313	1314	1315	1316	1319	1320	1321	1323
		979.951	393.134	460.665		ND	ND	ND	ND		341.044	1170.49	228.06		ND	ND	ND	ND	ND	ND	ND	ND	ND	ND
	Adoptive transfer of BM cells
	SECH (No JQ1) HIV+					SECH (No JQ1) HIV-					SECH (+ JQ1) HIV+				SECH (+ JQ1) HIV-
	Mouse ID	1303	1304	1308		1306	1307	1309	1310		1317	1318	1322		1311	1312	1313	1314	1315	1316	1319	1320	1321	1323
		508.801	387.888	332.511		ND	ND	ND	ND		216.289	1197.48	302.448		ND	ND	ND	ND	ND	ND	ND	ND	ND	ND

## Sheet: Source Data Figure 6
Fig. 6b	Patient ID	1	2	3	4	5	6	7	8	9	10
	ART	324.624	293.127	141.348	71.6823	57.2733	146.009	172.504	157.258	134.003	174.015
	SECH	ND	ND	ND	ND	ND	ND	ND	ND	ND	ND
Fig. 6c	Patient ID	1	2	3	4	5	6	7	8	9	10
	ART	815.009	1053.98	265.723	160.473	231.391	306.096	289.747	162.081	665.978	531.612
	SECH	ND	ND	ND	ND	ND	ND	ND	ND	ND	ND
Fig. 6d	ART										SECH
	1	2	3	4	5	6	7	8	9	10	1	2	3	4	5	6	7	8	9	10
	213.21	108.31	106.13	87.44	108.74	117.57	171.8	76.32	112.09	121.17	ND	ND	ND	ND	ND	ND	ND	ND	ND	ND
	217.58	106.46	107.73	70.69	117.34	83.31	112.92	73.8	114.44	129.27	ND	ND	ND	ND	ND	ND	ND	ND	ND	ND
	168.94	111.13	94.49	247.44	70.87	114.74	147.18	71.65	68.45	125.85	ND	ND	ND	ND	ND	ND	ND	ND	ND	ND

## Sheet: Source Data Figure 7
Fig. 7b	Patient ID	11	12	13	14	15	16	17	18	19	20
	ART	ND	ND	ND	ND	ND	ND	ND	ND	ND	ND
	ART+IDB	51.211	70.748	81.18	79.0335	74.767	67.6445	78.3265	67.6963	21.1826	54.9278
	SECH	ND	ND	ND	ND	ND	ND	ND	ND	ND	ND
Fig. 7c	Patient ID	11	12	13	14	15	16	17	18	19	20
	ART	715.818	1067.33	336.641	122.278	392.785	722.196	1120.61	423.209	351.733	553.554
	SECH	ND	ND	ND	ND	ND	ND	ND	ND	ND	ND
Fig. 7d	ART										SECH
	11	12	13	14	15	16	17	18	19	20	11	12	13	14	15	16	17	18	19	20
	28.06	34.22	27.04	44.46	205.14	44.17	37.55	30.11	41.03	64.91	ND	ND	ND	ND	ND	ND	ND	ND	ND	ND
	52.54	42.19	34.62	55.74	105.06	31.78	31.39	32.93	53.97	46.48	ND	ND	ND	ND	ND	ND	ND	ND	ND	ND
	28.75	30.66	27.42	32.72	87.18	35.42	51.76	38.97	42.93	37.22	ND	ND	ND	ND	ND	ND	ND	ND	ND	ND

## Sheet: Source Data Supplementary Fig 1
Suppl. Fig. 1c	control	PHA
	ND	400.203
	ND	443.485
	ND	499.698
	control	IDB
	ND	273.942
	ND	401.41
	ND	484.893

## Sheet: Source Data Supplementary Fig 3
Suppl. Fig. 3b		-	ABT	SAR405	ABT+SAR	CQ	ABT+CQ
	Naïve-no virus	10.3	11.3	14.3	17.8	11.4	22
		12.8	13.7	16.5	17.7	15.6	19.1
		14.9	16.4	18.8	20.1	13.6	18.8
	Naïve-HIV-1	19.9	91.9	81	93.3	46.7	96.7
		24.2	85.9	79	90.1	49.3	95.5
		25	82.3	77.5	87.9	42.1	93.2
	Activated T-no virus	9.9	13.9	15.8	16.8	9.9	12.8
		13.1	16.5	18.7	18.3	12.2	16.3
		14.6	18.3	20.9	19.8	13.1	17.7
	Activated T-HIV-1	75.8	93.4	85.2	95.9	79.3	96.5
		65.2	85.1	79.2	91.1	81.7	96.3
		65.5	84.9	80.9	96.7	76.7	91.7
	EMT-no virus	10.7	9.5	8.8	15.2	9.8	12.2
		9.3	10.4	10.7	16.4	11.3	13.3
		10.8	11.9	12	18.5	12.8	14.6
	EMT-HIV-1	56.2	87.3	70.4	95.3	90.1	95.8
		59.4	83.1	79.2	91	70.8	96.3
		52.1	80.6	80.9	96.7	76.7	88.7
Suppl. Fig. 3c		-	ABT	SAR405	ABT+SAR	CQ	ABT+CQ
	Naïve T	-5.5	81.5	74.2	88.9	64.8	87.9
		-1.2	86.2	81.5	90.2	74.1	94.4
		6.7	82.1	73.8	96.4	79.5	85.6
	Activated T	-3.7	70.9	52.3	93.7	46.6	87.9
		-1.5	75.9	44.1	96.4	25.1	97.7
		5.2	77.7	50.7	99.7	38.2	92.1
	EMT	-2.7	66.7	58.3	84.3	41.1	91.8
		-1.3	64.1	53.9	88.6	37.5	84.5
		4	66.3	57.2	83.8	39.7	91.6
Suppl. Fig. 3d		-	ABT	SAR405	ABT+SAR	CQ	ABT+CQ
	Naïve T	105.5	18.5	25.8	11.1	35.2	12.1
		101.2	13.8	18.5	9.8	25.9	5.6
		93.3	17.9	26.2	3.6	20.5	14.4
	Activated T	103.7	29.1	47.7	6.3	53.4	12.1
		101.5	24.1	55.9	3.6	74.9	2.3
		94.8	22.3	49.3	0.3	61.8	7.9
	EMT	102.7	33.3	41.7	15.7	58.9	8.2
		101.3	35.9	46.1	11.4	62.5	15.5
		96	33.7	42.8	16.2	60.3	8.4

[truncated: 6 more sheets: Source Data Supplementary Fig 4, Source Data Supplementary Fig 5, Source Data Supplementary Fig 6, Source Data Supplementary Fig 7, Source Data Supplementary Fig 8, Source Data Supplementary Fig 9]
